# Supplementary material for: Modelling BMI Trajectories in Children for Genetic Association Studies
Source: PLoS One. 2013 Jan 17;8(1):e53897. doi: 10.1371/journal.pone.0053897 (PMC3547961; doi:10.1371/journal.pone.0053897)
Supplement: Table S1 — Details of the 17 SNPs used in genetic association analyses. (XLSX) [file pone.0053897.s001.xlsx]

## Sheet: Table S1 - Genetic Details
Table S1: Details of the 17 SNPs used in genetic association analyses
SNP	Gene	Chromosome	Obesity Risk Allele	MAF	HWE-P	Major Homozygote	Heterozygote	Minor Homozygote	Sample Size
rs2815752	NEGR1	1p31	A	0.38	0.47	583	687	219	N female = 724, N male = 765
rs10913469	SEC16B	1q25	G	0.2	0.57	953	471	64	N female = 723, N male = 765
rs2605100	LYPLAL1	1q41	G	0.3	0.71	726	623	140	N female = 724, N male = 765
rs6548238	TMEM18	2p25	C	0.15	0.48	1029	370	38	N female = 698, N male = 739
rs7647305	ETV5	3q28	C	0.21	0.11	928	508	53	N female = 724, N male = 765
rs10938397	GNPDA2	4p12	G	0.44	0.02	492	678	301	N female = 716, N male = 755
rs987237	TFAP2B	6p12	G	0.19	0.24	970	473	46	N female = 724, N male = 765
rs613080	MRSA	8	G	0.14	0.19	1072	368	41	N female = 720, N male = 761
rs10838738	MTCH2	11p11	G	0.36	0.96	604	690	195	N female = 724, N male = 765
rs1488830	BDNF	11p13	T	0.21	0.38	938	472	68	N female = 717, N male = 761
rs925946	BDNF	11p13	T	0.3	0.11	745	597	146	N female = 723, N male = 765
rs7138803	BCDIN3D	12q13	A	0.37	0.11	612	662	215	N female = 724, N male = 765
rs10146997	NRXN3	14q31	G	0.22	0.15	919	487	80	N female = 722, N male = 764
rs8055138	SH2B1	16p11	T	0.38	0.87	573	691	213	N female = 718, N male = 759
rs1121980	FTO	16q12	T	0.41	0.83	509	713	243	N female = 712, N male = 753
rs17782313	MC4R	18q22	C	0.23	0.83	881	531	77	N female = 724, N male = 765
rs11084753	KCTD15	19q13	G	0.35	0.43	574	591	168	N female = 645, N male = 688
