# Supplementary material for: Modelling BMI Trajectories in Children for Genetic Association Studies
Source: PLoS One. 2013 Jan 17;8(1):e53897. doi: 10.1371/journal.pone.0053897 (PMC3547961; doi:10.1371/journal.pone.0053897)
Supplement: Table S2 — Results of genetic association analysis in females for all 17 SNPs in each of the four statistical methods. (XLSX) [file pone.0053897.s002.xlsx]

## Sheet: Table S2 - Female Genetics
Table S2: Results of genetic association analysis in females for all 17 SNPs in each of the four statistical methods.
	LMM				STLMM				SPLMM					NLMM
SNP	Coefficient	Std.Error	P-value	LRT P-value	Coefficient	Std.Error	P-value	LRT P-value	Coefficient	Std.Error	P-value	LRT P-value		Coefficient	Std.Error	P-value
rs2815752	0.0112198	0.00734048	0.126829	0.362823	0.15157	0.0839298	0.0710061	0.20567	0.0103503	0.00757644	0.172328	0.205361	Size	0.000711953	0.00288226	0.804969
I(Age-8):rs2815752	0.000965438	0.00096564	0.317479		0.015871	0.0124073	0.200913		0.00125737	0.00121184	0.299539		Tempo	-0.00852141	0.0103681	0.411415
I(Age-8)^2:rs2815752	-0.000130557	9.28578e-05	0.159814		-0.000814068	0.00102349	0.426437		0.00114126	0.00160924	0.478251		Velocity	-0.00319604	0.00822662	0.697761
I(Age-8)^3:rs2815752	-9.38011e-06	1.35374e-05	0.488414		-0.000203132	0.000209928	0.333291		0.000785767	0.000812665	0.333658
rs10913469	0.0295325	0.00917057	0.00133775	0.0231821	0.21647	0.10405	0.0375489	0.31546	0.0302177	0.0094766	0.00149112	0.0962891	Size	0.00235682	0.00364861	0.518517
I(Age-8):rs10913469	0.00257081	0.00120321	0.0326955		0.0320862	0.0157191	0.0412937		0.00335508	0.00151418	0.0267704		Tempo	-0.029401	0.0130571	0.0246407
I(Age-8)^2:rs10913469	-0.000214456	0.000115555	0.0635531		-0.000848637	0.00123617	0.492434		-0.00108784	0.00202859	0.591817		Velocity	0.0092135	0.0104189	0.376826
I(Age-8)^3:rs10913469	-7.92631e-09	1.68639e-05	0.999625		-0.000182273	0.000254302	0.473565		-0.000548589	0.00103109	0.594727
rs2605100	0.00111634	0.00777859	0.885924	0.189101	0.0263328	0.0943163	0.780108	0.359417	-0.000914321	0.00803086	0.909388	0.374863	Size	-0.00368947	0.00304934	0.226705
I(Age-8):rs2605100	0.000844602	0.00101323	0.404576		0.000504369	0.0133808	0.969934		0.000854427	0.00129512	0.50947		Tempo	-0.00649112	0.0109955	0.555147
I(Age-8)^2:rs2605100	-0.000127376	9.72187e-05	0.19021		-0.00180808	0.00107929	0.093964		0.00139268	0.00170986	0.415412		Velocity	-0.0138686	0.00869157	0.111008
I(Age-8)^3:rs2605100	-1.20158e-05	1.40962e-05	0.394042		-6.07997e-05	0.000206125	0.768036		0.000694195	0.000863703	0.421599
rs6548238	0.0168698	0.00929361	0.0699227	0.466197	0.0766043	0.122376	0.531367	0.755021	0.0215294	0.00963631	0.0257871	0.503513	Size	0.00454601	0.00380066	0.232062
I(Age-8):rs6548238	0.00116754	0.00126178	0.354869		0.0185921	0.0178619	0.297993		0.000853676	0.00161128	0.596276		Tempo	-0.00775488	0.0136333	0.569663
I(Age-8)^2:rs6548238	-8.47964e-05	0.000120521	0.481739		0.00125975	0.00133867	0.346741		-0.0032566	0.00210647	0.122197		Velocity	0.00172433	0.0107474	0.87258
I(Age-8)^3:rs6548238	-2.41526e-06	1.77982e-05	0.892064		-0.000320551	0.000257452	0.213173		-0.00145018	0.00106407	0.173018
rs7647305	-0.000276658	0.00912098	0.975811	0.826814	-0.0509823	0.101944	0.617033	0.419868	0.00203526	0.00940666	0.828765	0.729312	Size	0.00276	0.00358148	0.441178
I(Age-8):rs7647305	-0.000249785	0.00119486	0.834422		-0.0248352	0.0151724	0.101737		-0.000114345	0.00151342	0.939778		Tempo	0.00824377	0.0128977	0.522919
I(Age-8)^2:rs7647305	7.62614e-05	0.000115076	0.507564		0.000922254	0.00120222	0.443054		-0.0023131	0.00198037	0.242877		Velocity	0.00941345	0.01022	0.357318
I(Age-8)^3:rs7647305	-3.97744e-06	1.67182e-05	0.811964		0.000172588	0.000265478	0.515664		-0.00142451	0.000993701	0.15179
rs10938397	0.00471007	0.00682966	0.490639	0.706833	0.0522096	0.0792187	0.509898	0.75861	0.00227101	0.00705581	0.747649	0.704503	Size	-2.95239e-05	0.00267927	0.991211
I(Age-8):rs10938397	0.00110977	0.000895728	0.215444		0.0122851	0.0112937	0.276758		0.00164424	0.00113765	0.148465		Tempo	-0.00857585	0.00966638	0.37528
I(Age-8)^2:rs10938397	1.1465e-05	8.59107e-05	0.893844		0.000971905	0.000965516	0.31418		0.00183843	0.00150792	0.222856		Velocity	0.0090562	0.00764535	0.236596
I(Age-8)^3:rs10938397	-5.05949e-06	1.25568e-05	0.687025		-0.000123803	0.000193747	0.522864		0.000711274	0.000760856	0.349937
rs987237	0.00754097	0.00948922	0.427056	0.103017	0.158252	0.114745	0.167921	0.0185024	0.00759317	0.00980656	0.439009	0.0929941	Size	0.00384475	0.00372839	0.30279
I(Age-8):rs987237	0.00230013	0.00124008	0.0637032		0.0396161	0.0162311	0.0146997		-0.000898392	0.00156002	0.564728		Tempo	-0.000958346	0.0134431	0.943187
I(Age-8)^2:rs987237	0.000105826	0.000118985	0.373844		0.00356078	0.00134663	0.00821985		-0.000580251	0.00208205	0.780497		Velocity	0.00417218	0.0106565	0.695531
I(Age-8)^3:rs987237	-4.11657e-05	1.71725e-05	0.0165725		-0.000395734	0.000258799	0.126314		-8.61508e-06	0.00105321	0.993474
rs613080	-0.00711717	0.00976404	0.46629	0.317122	0.0588051	0.103989	0.571771	0.287859	-0.0108569	0.0100611	0.280904	0.039483	Size	0.00106702	0.00385189	0.781851
I(Age-8):rs613080	-0.000347277	0.00126486	0.783671		0.0092266	0.0171388	0.590368		-0.00264869	0.00161819	0.101757		Tempo	0.00330217	0.0138664	0.81184
I(Age-8)^2:rs613080	0.000176059	0.000121828	0.148507		0.00140324	0.00148342	0.34423		0.00127192	0.00210826	0.546344		Velocity	0.0178312	0.0109441	0.103689
I(Age-8)^3:rs613080	1.07329e-05	1.74802e-05	0.539255		0.000156369	0.000313026	0.617426		0.000723174	0.00108327	0.504443
rs10838738	-0.00528474	0.00722134	0.464514	0.658468	0.0289052	0.0776574	0.709753	0.263713	-0.0041169	0.0074612	0.581274	0.825416	Size	-0.00174358	0.00283331	0.538496
I(Age-8):rs10838738	0.000596826	0.000945047	0.527734		0.0309265	0.0119941	0.0099595		0.000524706	0.00120497	0.663262		Tempo	0.00317795	0.0102048	0.755573
I(Age-8)^2:rs10838738	4.15218e-05	9.11233e-05	0.648658		0.000426142	0.000993415	0.66797		-0.00100362	0.00159651	0.529627		Velocity	-0.00845845	0.0080799	0.29552
I(Age-8)^3:rs10838738	-1.63637e-05	1.32203e-05	0.215884		-0.000345237	0.000204414	0.0913149		-0.000609626	0.000805182	0.449023
rs1488830	0.014429	0.00878904	0.101091	0.16274	0.191884	0.104865	0.067352	0.0474939	0.0121733	0.00908125	0.180511	0.0192845	Size	0.000821633	0.00346098	0.812416
I(Age-8):rs1488830	0.00259151	0.00115685	0.0251428		0.04858	0.0152163	0.00142074		0.00533297	0.00149609	0.000369193		Tempo	-0.0168826	0.0123235	0.171134
I(Age-8)^2:rs1488830	-6.06517e-05	0.000111852	0.587682		-0.000246668	0.00121889	0.839637		0.0014973	0.00200215	0.454603		Velocity	0.000681489	0.00984036	0.944806
I(Age-8)^3:rs1488830	-2.8703e-05	1.61709e-05	0.0759863		-0.000571609	0.000238574	0.0166232		-0.000141407	0.00101045	0.888712
rs925946	-0.00712117	0.00767669	0.353907	0.797722	-0.0728938	0.087115	0.402781	0.254988	-0.00831313	0.00791911	0.294182	0.772191	Size	-0.00333538	0.00301262	0.268605
I(Age-8):rs925946	0.000310613	0.00100588	0.757495		0.012481	0.0130727	0.339766		0.0013721	0.00126728	0.279007		Tempo	-0.00551751	0.0108771	0.612127
I(Age-8)^2:rs925946	6.19679e-05	9.63164e-05	0.52002		0.00119754	0.00104593	0.252297		0.00128064	0.00167795	0.445382		Velocity	-0.00017551	0.0086257	0.983772
I(Age-8)^3:rs925946	-1.01634e-05	1.39922e-05	0.467666		-3.80196e-05	0.000216413	0.860554		0.000210977	0.000856223	0.805383
rs7138803	0.0117373	0.00733038	0.109773	0.155284	0.094603	0.0849092	0.265275	0.860915	0.0102636	0.00756474	0.175279	0.261642	Size	0.000416281	0.00287839	0.885049
I(Age-8):rs7138803	0.00241745	0.000963319	0.0121337		0.0177041	0.0118078	0.133859		0.00231644	0.00123172	0.0600997		Tempo	-0.0164087	0.0103272	0.112524
I(Age-8)^2:rs7138803	-2.24881e-05	9.30381e-05	0.80902		2.54108e-05	0.00105028	0.980699		0.000419164	0.00160928	0.794519		Velocity	0.00950184	0.00820158	0.247028
I(Age-8)^3:rs7138803	-1.80672e-05	1.3534e-05	0.181978		-0.000135957	0.000209424	0.516249		1.93235e-05	0.000808559	0.980935
rs10146997	-0.00268239	0.0085027	0.752493	0.686243	-0.00381715	0.103738	0.970649	0.622853	0.000855554	0.00877815	0.922385	0.0254502	Size	0.00140527	0.00332894	0.673051
I(Age-8):rs10146997	8.0136e-05	0.0011129	0.942601		0.0156731	0.0152658	0.304634		-0.00277301	0.00141249	0.0496999		Tempo	0.00115076	0.0120136	0.923716
I(Age-8)^2:rs10146997	0.000128308	0.000107503	0.232738		0.00202209	0.00112245	0.0716996		-0.00406501	0.00185831	0.0287726		Velocity	0.0135981	0.00949198	0.15241
I(Age-8)^3:rs10146997	3.40401e-07	1.56011e-05	0.982594		-0.00027496	0.000224247	0.220216		-0.00170268	0.000928826	0.0668633
rs8055138	0.00338511	0.00725859	0.6411	0.799473	0.0308596	0.0750971	0.681147	0.965109	0.00360205	0.00748995	0.630722	0.858981	Size	0.00015049	0.00285074	0.957914
I(Age-8):rs8055138	0.000492449	0.000950166	0.604297		0.00109646	0.0116172	0.92481		0.000268968	0.00121376	0.824638		Tempo	-0.00589255	0.0102854	0.566891
I(Age-8)^2:rs8055138	-7.88447e-07	9.11383e-05	0.993098		-0.000514263	0.00103235	0.618407		-0.0006288	0.00159343	0.693147		Velocity	0.00604323	0.00813984	0.458073
I(Age-8)^3:rs8055138	5.07112e-06	1.32798e-05	0.702582		9.9816e-05	0.000205652	0.627445		-0.000393489	0.000809766	0.627048
rs1121980	0.0130894	0.00735466	0.0755458	0.405866	0.233034	0.0836587	0.00536918	0.0260828	0.0117928	0.00759106	0.120746	0.64877	Size	0.00108579	0.00288049	0.706326
I(Age-8):rs1121980	0.000986916	0.000961372	0.304693		0.0258785	0.0121338	0.0330046		0.00179309	0.00121928	0.141484		Tempo	-0.0119495	0.010385	0.250263
I(Age-8)^2:rs1121980	-0.000112002	9.30469e-05	0.228781		-0.00159115	0.000970264	0.101101		0.000971985	0.00161588	0.547532		Velocity	-0.00451779	0.00826784	0.584943
I(Age-8)^3:rs1121980	5.80744e-06	1.35075e-05	0.667263		6.17488e-05	0.000192647	0.748585		0.000432021	0.000817981	0.597425
rs17782313	0.00112238	0.00837363	0.89341	0.769738	-0.0200971	0.106143	0.849835	0.690629	-3.16073e-05	0.0086395	0.997082	0.299584	Size	-0.00318758	0.00328778	0.33261
I(Age-8):rs17782313	0.00126164	0.0010945	0.249108		0.00648181	0.0149477	0.664578		0.0033391	0.00139224	0.0165193		Tempo	-0.0146128	0.0118274	0.217046
I(Age-8)^2:rs17782313	8.79724e-07	0.000104726	0.993298		-0.000231323	0.00115881	0.841787		0.00158197	0.00182904	0.387143		Velocity	0.00667281	0.00939092	0.477588
I(Age-8)^3:rs17782313	-1.5371e-05	1.53801e-05	0.317664		-0.000280467	0.000239992	0.242614		0.00036698	0.000913322	0.687849
rs11084753	0.0104697	0.00783872	0.182139	0.136902	0.000899796	0.0796784	0.99099	0.203176	0.0125894	0.00809253	0.120275	0.227332	Size	-0.00375365	0.00305058	0.218973
I(Age-8):rs11084753	0.00245124	0.00101629	0.015923		0.017575	0.0126623	0.165223		0.0028288	0.00128876	0.0282374		Tempo	-0.0280271	0.0110108	0.0111475
I(Age-8)^2:rs11084753	-6.62599e-05	9.83699e-05	0.500628		0.000524637	0.00110429	0.634749		-0.00187577	0.00168497	0.26569		Velocity	0.00914596	0.00888074	0.303462
I(Age-8)^3:rs11084753	-1.59075e-05	1.40494e-05	0.257613		4.27344e-05	0.000224953	0.849342		-0.00106025	0.000848839	0.211737
score	0.00463198	0.00200965	0.0215222	0.000911092	0.0491925	0.0240679	0.0410279	0.00688839	0.00492903	0.00207992	0.0181196	0.00082057	Size	-0.00032848	0.000825157	0.690716
I(Age-8):score	0.00117139	0.000271677	1.67398e-05		0.0153272	0.0036572	2.83757e-05		0.00120622	0.000349295	0.000561678		Tempo	-0.00904358	0.00295178	0.00228645
I(Age-8)^2:score	-4.97998e-07	2.59492e-05	0.98469		0.000522541	0.000286761	0.0684964		-0.000498962	0.000458196	0.276257		Velocity	0.00450965	0.00235713	0.056212
I(Age-8)^3:score	-1.03202e-05	3.80359e-06	0.00670127		-0.00013145	5.80361e-05	0.023568		-0.000375228	0.000233158	0.107653
